# Supplementary material for: Interest–Ability Profiles: An Integrative Approach to Knowledge Acquisition
Source: J Intell. 2022 Jul 16;10(3):43. doi: 10.3390/jintelligence10030043 (PMC9326565; doi:10.3390/jintelligence10030043)
Supplement: Supplementary file 1 [file jintelligence-10-00043-s001.zip]

Archive with 1 entries (1 files):
- jintelligence-1742795-supplementary.pdf
